# Supplementary material for: Improved Motion Artifact Correction in fNIRS Data by Combining Wavelet and Correlation-Based Signal Improvement
Source: Sensors (Basel). 2023 Apr 14;23(8):3979. doi: 10.3390/s23083979 (PMC10146128; doi:10.3390/s23083979)
Supplement: Supplementary file 1 [file sensors-23-03979-s001.zip]

Archive with 1 entries (1 files):
- sensors-2254945-supplementary.pdf
